# Supplementary material for: Fabrication and Characterization of an Ag–AgPd Thick-Film Thermopile Heat-Flux Sensor for High-Temperature Applications
Source: Sensors (Basel). 2026 Jun 25;26(13):4030. doi: 10.3390/s26134030 (PMC13364419; doi:10.3390/s26134030)
Supplement: Supplementary file 1 [file sensors-26-04030-s001.zip]

Archive with 1 entries (1 files):
- sensors-4374506-supplementary.pdf
